# Supplementary material for: Thiazolylcyanocyclopropanes: Novel Donor–Acceptor Cyclopropanes for Accessing Thiazole-Containing Targets
Source: Molecules. 2025 Sep 16;30(18):3767. doi: 10.3390/molecules30183767 (PMC12472231; doi:10.3390/molecules30183767)
Supplement: Supplementary file 1 [file molecules-30-03767-s001.zip]

Archive with 1 entries (1 files):
- molecules-3821676-supplementary.pdf
